# Supplementary material for: Beta Blocker Intoxications in Belgium: A Data Analysis with Focus on Propranolol
Source: Pharmacy (Basel). 2026 Mar 4;14(2):43. doi: 10.3390/pharmacy14020043 (PMC13010693; doi:10.3390/pharmacy14020043)
Supplement: Supplementary file 1 [file pharmacy-14-00043-s001.zip]

Archive with 1 entries (1 files):
- pharmacy-4101152-supplementary.pdf
